# Supplementary material for: Effects of Nanosecond Pulsed Electric Field on Immune Checkpoint Receptors in Melanoma Cells
Source: Pharmaceuticals (Basel). 2023 Sep 27;16(10):1362. doi: 10.3390/ph16101362 (PMC10610193; doi:10.3390/ph16101362)
Supplement: Supplementary file 1 [file pharmaceuticals-16-01362-s001.zip]

Archive with 1 entries (1 files):
- pharmaceuticals-2551138-supplementary.pdf
